# Supplementary material for: Deep Learning-Based and Python-Driven Construction and Application of a Mass Spectrometry Data Analysis Workflow: Taking Glucosinolates as an Example
Source: Metabolites. 2026 Apr 17;16(4):274. doi: 10.3390/metabo16040274 (PMC13118452; doi:10.3390/metabo16040274)
Supplement: Supplementary file 1 [file metabolites-16-00274-s001.zip]

Archive with 1 entries (1 files):
- metabolites-4226628-supplementary.pdf
